# Supplementary material for: Does Social Complexity Drive Vocal Complexity? Insights from the Two African Elephant Species
Source: Animals (Basel). 2021 Oct 27;11(11):3071. doi: 10.3390/ani11113071 (PMC8614502; doi:10.3390/ani11113071)
Supplement: Supplementary file 1 [file animals-11-03071-s001.zip]

Archive with 1 entries (1 files):
- animals-1383271-supplementary.pdf
